# Supplementary material for: Trends and Disparities in Cardiovascular Disease in US Adults with Metabolic Dysfunction-Associated Steatotic Liver Disease
Source: Biomedicines. 2025 Apr 13;13(4):956. doi: 10.3390/biomedicines13040956 (PMC12024783; doi:10.3390/biomedicines13040956)
Supplement: Supplementary file 1 [file biomedicines-13-00956-s001.zip]

Archive with 1 entries (1 files):
- biomedicines-3494268-supplementary.pdf
